# Supplementary material for: Musculature of the male genitalia in Rivellia (Diptera: Platystomatidae)
Source: Zookeys. 2015 Dec 14;(545):149–58. doi: 10.3897/zookeys.545.6702 (PMC4714374; doi:10.3897/zookeys.545.6702)
Supplement: XML Treatment for Rivellia alini [file zookeys.545.6702-treatment1.xml]

<!DOCTYPE tp:taxon-treatment
  PUBLIC "-//TaxonX//DTD Taxonomic Treatment Publishing DTD v0 20100105//EN" "tax-treatment-NSO.dtd">
<tp:taxon-treatment xmlns:tp="http://www.plazi.org/taxpub"><tp:treatment-meta><kwd-group><label>Taxon classification</label><kwd><named-content content-type="kingdom">Animalia</named-content></kwd><kwd><named-content content-type="order">Diptera</named-content></kwd><kwd><named-content content-type="family">Platystomatidae</named-content></kwd></kwd-group><mixed-citation publication-type="journal"><person-group><name><surname>Galinskaya</surname><given-names>Tatiana V.</given-names></name><name><surname>Ovtshinnikova</surname><given-names>Olga G.</given-names></name></person-group><article-title>Musculature of the male genitalia in <italic><tp:taxon-name><tp:taxon-name-part taxon-name-part-type="genus">Rivellia</tp:taxon-name-part></tp:taxon-name></italic> (<tp:taxon-name><tp:taxon-name-part taxon-name-part-type="order">Diptera</tp:taxon-name-part></tp:taxon-name>: <tp:taxon-name><tp:taxon-name-part taxon-name-part-type="family">Platystomatidae</tp:taxon-name-part></tp:taxon-name>)</article-title><source>Zookeys</source><day>14</day><month>12</month><year>2015</year><volume>2015</volume><issue>545</issue><fpage>149</fpage><lpage>158</lpage><pub-id pub-id-type="doi">10.3897/zookeys.545.6702</pub-id></mixed-citation></tp:treatment-meta><tp:nomenclature><tp:taxon-name>
                            <tp:taxon-name-part taxon-name-part-type="genus">Rivellia</tp:taxon-name-part>
                            <tp:taxon-name-part taxon-name-part-type="species">alini</tp:taxon-name-part>
                        </tp:taxon-name><tp:taxon-authority>Enderlein, 1937</tp:taxon-authority></tp:nomenclature><tp:treatment-sec sec-type="material"><title>Material.</title><p>3 males: Russia, Primorsky Krai, Ussuri District, Kamenushka, 4 August 2013 (T.V. Galinskaya).</p></tp:treatment-sec><tp:treatment-sec sec-type="Description"><title>Description.</title><p>Lateral sclerite of hypandrium separated from hypandrium at right side; left sclerite completely fused with hypandrium. Subepandrial sclerite consisting of the elongate bifurcated medial part and elongate postero-lateral lobes. Lateral surstylus long, apically curved. Cerci paired, long, sclerotized, ventrally connected to subepandrial sclerite (Figure <xref ref-type="fig" rid="F1">1</xref>).</p><fig id="F1" position="float" orientation="portrait"><label>Figure 1.</label><caption><p>Male genitalia of <italic><tp:taxon-name><tp:taxon-name-part taxon-name-part-type="genus">Rivellia</tp:taxon-name-part> <tp:taxon-name-part taxon-name-part-type="species">alini</tp:taxon-name-part></tp:taxon-name></italic> Enderlein, 1937. <bold>a</bold> epandrium in ventral, right lateral and left lateral views <bold>b</bold> hypandrium in dorsal, right lateral and left lateral views <bold>c</bold> ejaculatory apodeme.</p></caption><graphic xmlns:xlink="http://www.w3.org/1999/xlink" xlink:href="zookeys-545-149-g001.jpg" position="float" orientation="portrait" xlink:type="simple" id="oo_69609.jpg"/></fig><p><tp:taxon-name><tp:taxon-name-part taxon-name-part-type="family">Platystomatidae</tp:taxon-name-part></tp:taxon-name> have same set of muscles as in <tp:taxon-name><tp:taxon-name-part taxon-name-part-type="family">Ulidiidae</tp:taxon-name-part></tp:taxon-name>, differing from them by the degree of development, shape, and their attachment sites (Figures <xref ref-type="fig" rid="F2">2</xref>, <xref ref-type="fig" rid="F3">3</xref>).</p><fig id="F2" position="float" orientation="portrait"><label>Figure 2.</label><caption><p>Male genitalia of <italic><tp:taxon-name><tp:taxon-name-part taxon-name-part-type="genus">Rivellia</tp:taxon-name-part> <tp:taxon-name-part taxon-name-part-type="species">alini</tp:taxon-name-part></tp:taxon-name></italic> Enderlein, 1937. Epandrium and hypandrium in inner, right lateral and left lateral views.</p></caption><graphic xmlns:xlink="http://www.w3.org/1999/xlink" xlink:href="zookeys-545-149-g002.jpg" position="float" orientation="portrait" xlink:type="simple" id="oo_69610.jpg"/></fig><fig id="F3" position="float" orientation="portrait"><label>Figure 3.</label><caption><p>Male genitalia of <italic><tp:taxon-name><tp:taxon-name-part taxon-name-part-type="genus">Rivellia</tp:taxon-name-part> <tp:taxon-name-part taxon-name-part-type="species">alini</tp:taxon-name-part></tp:taxon-name></italic> Enderlein, 1937. <bold>a</bold> epandrium in ventral and left lateral views <bold>b</bold> hypandrium in dorsal, left lateral and right lateral views <bold>c</bold> ejaculatory apodeme.</p></caption><graphic xmlns:xlink="http://www.w3.org/1999/xlink" xlink:href="zookeys-545-149-g003.jpg" position="float" orientation="portrait" xlink:type="simple" id="oo_69611.jpg"/></fig><p>Muscles of the hypandrial complex: <italic>M1</italic>, <italic>M2</italic>, and <italic>M23</italic>. Strong, wide, and short phallapodeme retractors <italic>M1</italic> connect the anterior part of hypandrium with grooves on the Y-shaped phallapodeme arms. Strong, wide, and long phallapodeme protractors <italic>M2</italic> are attached to the distal half of the lateral surfaces of the unpaired phallapodeme lobe and to the inner surface of hypandrium at left and to the lateral sclerite at right side.</p><p>Ejaculator compressors <italic>M23</italic> strong and long, surrounding ejaculator apodeme. Their contraction pumps semen into the phallus.</p><p>Tergosternal muscles. Tergosternal muscles <italic>M5</italic> long, fan-shaped, connecting lateral parts of the epandrium anterior margin with lateral parts of anterior margin of <!--PageBreak--><!--PageBreak-->hypandrium (in contrast to <tp:taxon-name><tp:taxon-name-part taxon-name-part-type="family">Ulidiidae</tp:taxon-name-part></tp:taxon-name>, in which these muscles are attached to the distal margin of the hypandrium). These muscles draw hypandrium to epandrium. During copulation, epandrium clasps female’s ovipositor while the hypandrium is retracted into the male’s abdomen by contraction of these muscles.</p><p>Muscles of the epandrial complex: <italic>M3</italic>, <italic>M4</italic>, <italic>M7</italic>, and <italic>M25</italic>.</p><p>Subepandrial sclerite adductors <italic>M3</italic> strong, connecting the inner surface of the epandrium (occupying a considerable part of it) to the inner surface of anterior part of the subepandrial sclerite as a wide bundle.</p><p>Adductors of surstyli <italic>M4</italic> short, fine, poorly visible, extending from the middle of long posterolateral lobe of the subepandrial sclerite (medial surstyli) to the middle of lateral part of at inner surface of the (lateral) surstylus.</p><!--PageBreak--><p>Cercus retractors <italic>M7</italic> short, fine, extending from the inner surface of the basal part of the epandrium to the basal cercal lobes.</p><p>The long and fine poorly visible retractors of anal integument <italic>M25</italic> connect the median part of medial surstyli with the basal part of the rectum.</p><p>Pregenital muscles: <italic>M18<sup>2</sup></italic> and <italic>M19</italic>. The unpaired adductor of the hypandrium <italic>M18<sup>2</sup></italic> extends from the distal part of syntergosternite 8 to the left hypandrial arm. The strong fan-shaped unpaired epandrial retractor <italic>M19</italic> obliquely extends from the distal part of syntergosternite 8 to the left part of the basal margin of the epandrium.</p></tp:treatment-sec></tp:taxon-treatment>
